# Supplementary material for: SDS-PAGE Protein and HPTLC Polyphenols Profiling as a Promising Tool for Authentication of Goldenrod Honey
Source: Foods. 2022 Aug 9;11(16):2390. doi: 10.3390/foods11162390 (PMC9407375; doi:10.3390/foods11162390)
Supplement: Supplementary file 1 [file foods-11-02390-s001.zip]

Archive with 1 entries (1 files):
- foods-1836125-supplementary.pdf
